# Supplementary material for: Multiple and Diverse vsp and vlp Sequences in Borrelia miyamotoi, a Hard Tick-Borne Zoonotic Pathogen
Source: PLoS One. 2016 Jan 19;11(1):e0146283. doi: 10.1371/journal.pone.0146283 (PMC4718594; doi:10.1371/journal.pone.0146283)
Supplement: S1 File — (NXS) [file pone.0146283.s001.nxs]

#NEXUS 


BEGIN DATA;
	DIMENSIONS  NTAX=13 NCHAR=618;
	FORMAT DATATYPE=DNA  MISSING=? GAP=-  INTERLEAVE ;
MATRIX

[                     10        20        30        40        50]
[                     .         .         .         .         .]

vsp1lb       GTAATGATATCATGTGGAAGTGGGGGACCGGCACCTAAGGAAGGGCAGGC   [50]
vsp2lb       GTAATGATATCTTGTGGAAGTGGGGGACCGGCACCTAAGGAAGGGCAGGC   [50]
vsp3lb       GTAATGATATCATGTGGAAGTTGGGGACCGGCACCTAAGGAAGGGCAGGC   [50]
vsp4lb       GTAATGATATCTTGTGGAAGTGGAGGAGCAGCATCTAAAGACGGGCAGGC   [50]
FR64bpl36    GTAATGATATCTTGTGGAAGTGGGGGACCGGCACCTAAGGAAGGGCAGGC   [50]
FR64bpl39    GTAATGATATCTTGTGGAAGTGGAGGACCGGCACCTAAAGAAGGGCAAGC   [50]
FR64bpl17    GTAATGATATCTTGTGGAAGTGGGGGACCGGCACCTAAAGAAGGGCAGGC   [50]
HS1vsp24     GTGTTTATGTCATGTAATAATGGAGGGCCAGAGCTTAAAAGTGACGAAGT   [50]
YBT0019      GTGTTTATGTCATGTAATAATGGAGGTCCAGAGCTTAAAAGTGACGAAGT   [50]
HS1vsp6      GTATTTACATCATGTAATAATGGAGGTCCAGAGCTTAAAAGTGACGAAGT   [50]
HS1vsp22     GTGTTTATGTCATGTAATAATGGAGGTCCAGAGCTTAAAAGTGACGAAGT   [50]
BtVspA       GTACTTATCTCTTGTAATAATTCAGGAACTTCTCCTAAAGATGGGCAAGC   [50]
BtVspB       GTACTCATGTCTTGTAATAATTCAGGGACCTTTCCTAAAGATGGACAAGC   [50]

[                     60        70        80        90        100]
[                     .         .         .         .         .]

vsp1lb       AGCAAAGGCTGATGGGACAGTCGTTGATTTAGTAAAAGTAAGTAAAAAGA   [100]
vsp2lb       AGCCAAGTCTGATGGGACAGTGATTGATTTATTAAAAGTAAGTAAAAAGA   [100]
vsp3lb       AGCAAAGGCTGATGGGACAGTGATTGATTTAAAGGCGGTAAGTAAAAAGA   [100]
vsp4lb       AGCAAAGGCTGATGGTACAGTGATTGATTTAGTAAAAGTAAGTAAAAAGA   [100]
FR64bpl36    AGCAAAGGCTGATGGGACAGTGATTGATTTAGTAAAAATAAGTAAAAAGA   [100]
FR64bpl39    AGCTAAGGCTGATGGGACAGTGATTGATTTAGCAAAAGTAAGTAAAAAGA   [100]
FR64bpl17    AGCAAAGGCTGATGGGACAGTGATTGATTTATCAAAAGTAAGTAAAAAGA   [100]
HS1vsp24     GGCTAAGTCTGACGGAACAGTACTTGATTTGGCAAAGGTAAGTAAAAAGA   [100]
YBT0019      AGCTAAGTCTGACGGAACAGTACTTGATTTAGCAAAAATAAGTAAAAAAA   [100]
HS1vsp6      GGCTAAGTCTGACGGAACAGTACTTGATTTAGCAAAAATAAGTAAAAAGA   [100]
HS1vsp22     GGCTAAGTCTGACGGAACAGTACTTGATTTGGCAAAGATAAGTAAAAAGA   [100]
BtVspA       AGCTAAATCTGATGGCACTGTTATTGACCTAGCTACAATAACTAAAAACA   [100]
BtVspB       AGCTAAATCTGATGGCACTGTTATTGACCTAGCTACAATAACTAAAAACA   [100]

[                     110       120       130       140       150]
[                     .         .         .         .         .]

vsp1lb       TAAAAGATGCGGTTGAGTTTGCAGCAAATGTAAAAGAAGTAGAGACTTTA   [150]
vsp2lb       TAAAAGATGCGGTTGAGTTTGCAGCAAGTGTAAAAGAAGTGCATACTTTA   [150]
vsp3lb       TAAAAGATTCGGTTGAGTTTGCAGCAAGTGTAAAAGAGGTAGAGACTTTA   [150]
vsp4lb       TAAAAGATGCGGTTGAGTTTGCAGCAAGTGTAAAAGAGGTAGAGACTTTA   [150]
FR64bpl36    TAAAAGATGCTGTTGATTTTGCAGCAAGCGTTAAAGAAGTGCATACTTTA   [150]
FR64bpl39    TCAAAGATATGGTTGAGTTTGCAGCAAGTGTAAAAGAGATAGAGATTTTA   [150]
FR64bpl17    TAAAAGATGCGGTTGAGTTTGCAGCAAGTGTTAAAGAAGTAGAAACTTTA   [150]
HS1vsp24     TAAAAGAGGCTAGTGCTTTTGCAGCAAGTGTTAAAGAAGTAGAGACTCTA   [150]
YBT0019      TAAAAGACGCGGTTGAGTTTGCAGCAAGTGTAAAAGAAATAGAGACTTTA   [150]
HS1vsp6      TAAAAGAGGCTAGTGCTTTTGCAGAAAGCGTTAAAGAAGTAGAGACTCTA   [150]
HS1vsp22     TAAAAGAGGCTAGTGCTTTTGCAGCAAGTGTTAAAGAAGTAGAAACCTTA   [150]
BtVspA       TTACCGATGCTGTTGCTTTTGCTAAGAGTGTTAAAGACGTTCATACTTTA   [150]
BtVspB       TAAAAGACACTGTTGCTTTTGCTAAGAGTGTTAAAGAAGTTCATACTTTA   [150]

[                     160       170       180       190       200]
[                     .         .         .         .         .]

vsp1lb       GTTAAGTCAATAAATGAACTTGCTAAAGCTATTGGAAAGAAAATTAAGTC   [200]
vsp2lb       GTTAAGTCAGTAGATGAACTTGCTAAAGCTATTGGTAAGAAAATTAAAGA   [200]
vsp3lb       GTTAAGTCAGTAGATGAGCTTGCTAAAGCTATTGGTAAGAAAGTTGAGGC   [200]
vsp4lb       GTTAAGTCAGTAGATGAGCTTGTTAAGGCTATTGGTAAGAAAATTAAAAA   [200]
FR64bpl36    GTTAAGTCTATAGATGTGCTTGCTAAAGGGATTGGAAAGAAAATCAAGAA   [200]
FR64bpl39    GTTAAGTCAGTAGATGAGCTTGCTAAAGCTATTGGAAAGAAAATTAAAAA   [200]
FR64bpl17    GTTAAGTCAGTAGACGAGCTTGCTAAAGCTATTGGTAAAAAGATTAAAAA   [200]
HS1vsp24     GTTAAGTCAGTAGATGAGCTTGCTAAAGCTATTGGAAAGAAAATTAAAAA   [200]
YBT0019      GTTAAGTCAATAGATGAGCTTGCTAAAGCTATTGGTAAAAAAGTTGAGGC   [200]
HS1vsp6      GTTAAGTCAATAGATGAGCTTGCTAAAGCTATTGGAAAGAAAATTAAAAA   [200]
HS1vsp22     GTTAAGTCTATTGATGAGCTTGCTAAAGCTATTGGAAAGAAAATTAAAAA   [200]
BtVspA       GTTAAATCCATTGATGAGCTTGCTAAAGCTATCGGGAAAAAAATTGGTGC   [200]
BtVspB       GTTAAATCTATTGATGAGCTCGCTAAAGCTATTAAAAAGAAAATTCAAGC   [200]

[                     210       220       230       240       250]
[                     .         .         .         .         .]

vsp1lb       CGATGGGCAG---TTTGAT---------ACTGAGTCAGGTAAA---AATG   [235]
vsp2lb       AGATGGTACC---CTTGAT---------ACTCTTAACAATAAA---AATG   [235]
vsp3lb       TGGTGGTACT---CTTGGA---------GATGATGGTGGTAAA---AATG   [235]
vsp4lb       TGATGATGAAGGATTTGAT---------ACTGAAGCAAATAAA---AATG   [238]
FR64bpl36    TGCAGATGAA---CTTGAT---------ACTGTGGCTGACAAG---AATG   [235]
FR64bpl39    TGATGGGACT---TTAGAA---------AATGAAGCTGGTAAG---AATG   [235]
FR64bpl17    TGATGGGGGT---TTGGAT---------GCTGAAGCTGGTCAA---AATG   [235]
HS1vsp24     TGATGGGGGT---TTGGAT---------ACCGAAGCTGGTCAA---AATG   [235]
YBT0019      TGGTGGTACT---CTTGGA---------GATGATGGTGGTAAA---AATG   [235]
HS1vsp6      TGATGATGATGGCTTTGAT---------ACTGAAGCAAATAAA---AATG   [238]
HS1vsp22     TGATGGTATC---CTTGAGTTTGCTGATGCTGATAAAGATAAG---AATG   [244]
BtVspA       CAATGGT------CTTGAA---------ACTGATGCTGATAAG---AATG   [232]
BtVspB       AGGTGGT------CTTCAA---------GATGATACTGATAATTTAAATG   [235]

[                     260       270       280       290       300]
[                     .         .         .         .         .]

vsp1lb       GATCATTGCTTGCAGGAGCACAAAGTATAATGTTAGCTGTAAAAGCTAAG   [285]
vsp2lb       GGTCGTTACTTGCAGGGGCATTTCAAGTAATACTGACTGTAGAAACTAAG   [285]
vsp3lb       ATTCTTTAATTTCAGGAGCATATAGTGTAGTGTTGTTTGCAGACACTAAG   [285]
vsp4lb       GATCATTGCTAGCAGGAATATTGCAATTAATGTTTGCTGTAGGAACTAAA   [288]
FR64bpl36    GGACATTAGTTGCAGCAGTATTTAGTTTAATGCTTGATATAAAAACCAAA   [285]
FR64bpl39    GATCCTTAATTGCAGGAGTGCATAGTGTAATATCAGCTGTAAAAACTAAA   [285]
FR64bpl17    GGTCGTTAATTGCAGGAGTTCATAGTGTAGTATCAGCTGTAAAAATTAAA   [285]
HS1vsp24     GGTCGTTAATTGCAGGAGTGCATAGTGTAGTATCAGCTGTGAAAATTAAA   [285]
YBT0019      GTTCTTTAATTTCAGGAGCATATAGTGTAGTGTTGTTTGCAGACACTAAG   [285]
HS1vsp6      GATCATTACTCGCAGGAACATTGCAATTAATGTTTGCCGTAGGAACTAAA   [288]
HS1vsp22     GGTCATTAATTGCAGGGGCATTTCAAATAATATTGATTGCGGAAGGAAAA   [294]
BtVspA       CAAAATTAATTTCAGGAGCATATAGTGTAATATCAGCTGTAGATACTAAA   [282]
BtVspB       GAACATTGCTTGCAGGGGCATATCAAATAATGGCTGATGCAGACTCTAAA   [285]

[                     310       320       330       340       350]
[                     .         .         .         .         .]

vsp1lb       TTAGGACAATTGGATAATAAAGAAGGGATTTCTACTGAACTAAAGCAAAA   [335]
vsp2lb       TTAAAAGAGTTAGAGAAGAAAAACGGACTATCTGATTCGTTTAAGGCAAA   [335]
vsp3lb       TTAGGACAGTTAGAGAATAAAGAGGGAATTTCTGCTGAATTGAAGGTAAA   [335]
vsp4lb       TTAGAAGTTTTAGAGAAAACAGCTGAAATTTCTAATGAACTGAATGGCAA   [338]
FR64bpl36    TTAACAAAATTGGAGACAGGAGCTGAGAAATTTGATGGAATGAAGGCAAA   [335]
FR64bpl39    GTGGGAGTATTGGAAACAATAAGTGGAATTTCTAATGAGTTGAAAACTAA   [335]
FR64bpl17    GTGGGAGCATTGGAAACAACAAGTGGAATTTCTAATGAGTTAAAAACTAA   [335]
HS1vsp24     GTGGGAGCATTGGAAACAACAAGTGGAATTTCTAATGAGTTGAAAACTAA   [335]
YBT0019      TTAGGACAGTTAGAGAATAAGGAGGGAATTTCTGTTGAATTGAAGGCAAA   [335]
HS1vsp6      TTGGAATCTTTAGAGAAAATAGCCGGAATTTCTGATGAAGTGAAGGGCAA   [338]
HS1vsp22     TTGAAAGGCTTAGATAAAGAGGCTGGAATCTCTGAGGCATTAAAGGCAAA   [344]
BtVspA       TTAGCATCATTAGAAAAAAAAGTTGGAATTTCTGATGACTTAAAGGGAAA   [332]
BtVspB       TTGACAGCATTAGAAGGTAAGTCTGAAAAATTTGCTGGGATAAAGGATAA   [335]

[                     360       370       380       390       400]
[                     .         .         .         .         .]

vsp1lb       GGTTACTGATTCTAAGACAAAAACAGAAACTTTCTTAACTAAATTGAAAG   [385]
vsp2lb       GATTACTAATGCTAAGGGTGAAGGTACTGGACTTGTGAATAAATTGAAAG   [385]
vsp3lb       AGTTGTTGCCTCTAAAGCTGCAAGTAAGGCGTTTATAGATAAAGTGAAAG   [385]
vsp4lb       GGTTACTGCTTCTAAGAGTGAAAATACAGCATTAATAACTAGGTTGAAGG   [388]
FR64bpl36    GGTTGCTGCTGCTAAAAGTGAATGTGAAAAATTCATAGCAACAGTGAAAA   [385]
FR64bpl39    GATTACTGAGGTTAAGAATAAAGTTGAAACATTTTTAGGAAAATTGAAAG   [385]
FR64bpl17    GGTTACTGATGTTAAAAGTAAAGCCGAAGCATTCTTAAATAAATTGAAAG   [385]
HS1vsp24     GATTACTGAGGTTAAAAGTAAAGCCGAAGCATTCTTAAATAAATTGAAAG   [385]
YBT0019      AGTTGTTGCCTCTAAAGCTGCAAGTAAGGCGTTTATAGATAAAGTGAAAG   [385]
HS1vsp6      GGTTATTGTTGTTAAGACCGAAAATACAGCATTGATAACTAAATTGAAGG   [388]
HS1vsp22     GGTTACTGATGCTGAAGCTAAAAGTAAAGCATTCTTGGCTAAAGTGAAAG   [394]
BtVspA       AATTACTACTGTTAAGAATGCAAGTACATCCTTTTTAACCAAGGCTAAAT   [382]
BtVspB       AGTTATTTCTGCTAAGCAGAAAAGTACAGCATTTTTGAATAAATTGAAGT   [385]

[                     410       420       430       440       450]
[                     .         .         .         .         .]

vsp1lb       ACAATCACTCTGATCTTGGTAAAAAT------GAAGCTACTGATGCTCAT   [429]
vsp2lb       GTGGGCATGCTGAGCTTGGTATTGAA------GGAGCTACTGATGACAAT   [429]
vsp3lb       GAGAAAATGCTTCCCTTGGTAAAAAT------GATGCTTCTGATGATGAC   [429]
vsp4lb       GAGGAGATGATAGTCTTGGTAAAAGT------TATGCTTCTGATACTGAT   [432]
FR64bpl36    GCAAAAATACTGATCTTGGAAAAGAT------GGCGTTACTGATGCACAT   [429]
FR64bpl39    AGAAATCTGCTGATCTTGGTAAAAAT------GAGGTTGGTGATGAAGAT   [429]
FR64bpl17    ATGGGCATGCTGAGCTTGGTAAAAAA------GATGCTTCTGATGATGAC   [429]
HS1vsp24     ATGGGCATACTGAACTTGGTAAAAAA------GATGCTTCTGATGATGAC   [429]
YBT0019      GAGAAAATGCTTCCCTTGGTAAAAAT------GATGCTTCTGATGATGAC   [429]
HS1vsp6      GAGGGGATGCTACTCTTGGTAAAAAT------GATGCTTCTGATTCTGAT   [432]
HS1vsp22     GACAAACCGCTACCCTTGGTAAAAAT------GATGCTAGTGATGAAGAC   [438]
BtVspA       CAAAGACAGCTGATCTTCGTAAAGAT------GATGTTAAGGATGCTGAT   [426]
BtVspB       CAGAAAATGCTACTCTTGGTGCGGCTTCAGCAGCTGTTTCTAGTGCTAAT   [435]

[                     460       470       480       490       500]
[                     .         .         .         .         .]

vsp1lb       GCAAAAAGTGCTATAGATATAACTGATACTGGTACTAAAGATAAAGGAAC   [479]
vsp2lb       GCTCAAAAAGCTGTAGATCGAGTGGGTAAGGCTGATGGAGATAAAGGAGT   [479]
vsp3lb       ACAAAAAAAGCTATAAAGAAAGATAAT---GGTGATAAAACTAAAGGAGC   [476]
vsp4lb       ACAAAAAATGCTATAGATAAAAATGAT---AATACTGGAGGTAAAGGTAG   [479]
FR64bpl36    GCACAAGAAGTTATGGACATAACATCTAAGCCTTCTGGAGATAAAGGAGC   [479]
FR64bpl39    GCGAAAAAAGCTATAGATAGAACTAGTCAGCCTAATGGAGATAAAGGGGC   [479]
FR64bpl17    ACAAAAAAAGCCATAAAGAAAGATAAT---AGTGATAAAACTAAAGGAGC   [476]
HS1vsp24     ACAAAAAAAGCTATAAAGAAAGATAAT---AGTGATAAAACTAAAGGAGC   [476]
YBT0019      ACAAAAAAAGCTATAAAGAAAGATAAT---GGTGATAAAACTAAAGGAGC   [476]
HS1vsp6      GCAAAAAATGCTATAGATAAAAGCGAT---GTTACTGGAGGCAAAGGTAA   [479]
HS1vsp22     ACAAAAAAAGCTATAGATAGAATAGGACAGCCTGGTGGAGATAAAGGAGC   [488]
BtVspA       GCGAAGACAGCTATAGATATAGCAGATACTGGAGCCAAGGATAAAGGCGC   [476]
BtVspB       GCAAAGGAAGCCATAGATAGAAATAAT---GCTACTAAGACTAAAGGAGC   [482]

[                     510       520       530       540       550]
[                     .         .         .         .         .]

vsp1lb       TTCTGAGCTTATCGCTTTGAATACATCAATTAATGCTTTGTTAGAAACCG   [529]
vsp2lb       TGCAGAACTTGTTAAACTCAACACAGCAATTGATGAGTTGTTACAAGCTG   [529]
vsp3lb       CAAAGAACTTGCTGAACTCAATACAGCAATAGATGAGTTGTTAAAGGCTG   [526]
vsp4lb       GAAAGAGATTGTCAAGCTCAATACAGCAGTTGATGCATTGTTAAAATCTG   [529]
FR64bpl36    TGCGGATCTTGTTAAATTAAACACAGAAATTGGAAAATTATTAACAGCTG   [529]
FR64bpl39    TAAAGAACTTGGAGATCTTAATACAGCTATTAGTGCTTTATTAACTTCAG   [529]
FR64bpl17    TGAAGAACTTGGTAAATTAAATACATCAATAGATGAGTTGTTAACCGAGG   [526]
HS1vsp24     TTCTGAGCTTGAAGCACTCAACACAGCAGTTGATGCCTTGTTAAAGGCAG   [526]
YBT0019      TTCTGAGCTTGAAGCACTCAACACAGCAGTTGATGCCTTGTTAAAGGCAG   [526]
HS1vsp6      GGAAGAGCTTATTAAGTTAAACACAGCAGTTGATGCCTTGTTAAAGGCAG   [529]
HS1vsp22     TTCTGAGCTTGAAGCACTTAACGCAGCAATAGATGAGTTATTAAAGGCTG   [538]
BtVspA       GGAAGAGCTTATTAAACTCAATACAGCAATTGATGCTTTGTTAACTTCTG   [526]
BtVspB       AAAAGAACTTGAAGAGCTTAATACAGCAATAGATACGTTGTTAAAGGCTG   [532]

[                     560       570       580       590       600]
[                     .         .         .         .         .]

vsp1lb       CTAATGATGAAGTAGAAGCCGCAATTAAGGCCCTTATAAATCCTTCTAAA   [579]
vsp2lb       CTAATGGTGCGGTATCATCTGCAATTGCGGAGCTTACAATTTCTGCTAAG   [579]
vsp3lb       CTAATGGTGCAGTAACAGCTGCAATTACGGAGCTTACAGCGCCTGTTAAG   [576]
vsp4lb       CTCAAGATGCAGTATTGGCTGCAGTTGCGAAGCTTACAATCTCTACTAAG   [579]
FR64bpl36    CTAATGAGTTAGCAGAAGAGACAATCAGAGATCTTACAACTTCTCCTACT   [579]
FR64bpl39    CTAAAGATGCATTGGATGGTTCAATCAATAAGCTTATAGAGGAACAACCT   [579]
FR64bpl17    CTAATGGTGCAGTAACAGCTGCAATTACAGAGCTTACAGAGCCTGTTAAG   [576]
HS1vsp24     CTGAGGGTGAAGTAGAAGATGCAATTAAAGAGCTTACAGCTCCTGTTAAA   [576]
YBT0019      CTGAGGGTGAAGTAGAAGCTGCAATTGCAGAGCTTACAGCTCCTGTTAAG   [576]
HS1vsp6      CTGAGGGTGAAGTAGAGGCTGCAATTAAAGAGCTTACAGCTCCTGTTAAG   [579]
HS1vsp22     CTAATGATGCAGTAGAAGCTGTAATTAAAGAGCTTACAGCTTCTGTTAAA   [588]
BtVspA       CTGAAGCTGCAGTAACAGCTGCAATAAATGCGCTTTCAACTCCTGCTAAG   [576]
BtVspB       CTGAAGATGCAGTAACAGCTGCAATAAATGCGCTTTCAACTCCTGCTAAG   [582]

[                     610      ]
[                     .        ]

vsp1lb       GCATTA---ACTGCTGGT   [594]
vsp2lb       GCAGCA---ATTCCTGGT   [594]
vsp3lb       GCAGCA---ACTGCTGGT   [591]
vsp4lb       GCAGATCCTGCAAAGCCT   [597]
FR64bpl36    AAGGCAGCAACTATTGGT   [597]
FR64bpl39    GCAAAA---CCTGCTGTT   [594]
FR64bpl17    GCAGCA---ACTTCTGGT   [591]
HS1vsp24     GCAGAA---AAACCTTCT   [591]
YBT0019      GCAGAA---AAACCTTCT   [591]
HS1vsp6      GTAGAA---AAACCTTCT   [594]
HS1vsp22     GCAGAA---AAACCTTCT   [603]
BtVspA       TCAGCA---TCTACTGTT   [591]
BtVspB       TCAGCA---TCTACTGCT   [597]
;
END;


BEGIN CODONS;
	CODONPOSSET * CodonPositions = 
		1: 1-616\3, 
		2: 2-617\3, 
		3: 3-618\3 618;
	CODESET  * UNTITLED = Universal: all ;
END;


BEGIN ASSUMPTIONS;
	OPTIONS  DEFTYPE=unord PolyTcount=MINSTEPS ;
END;
